# Supplementary material for: Relationship between Interpersonal Sensitivity Measure score and clinical symptoms in patients with major psychiatric disorders and healthy individuals
Source: PCN Rep. 2022 Jun 15;1(2):e18. doi: 10.1002/pcn5.18 (PMC11114436; doi:10.1002/pcn5.18)
Supplement: Supplementary file 1 — Supporting information. [file PCN5-1-e18-s001.xlsx]

## Sheet: Table S1
	Table S1 The correlations of the interpersonal sensitivity measaure scores with continuous and ordinal variables in patients with schizophrenia
		1. Interpersonal awareness		2. Need for approval		3. Separation anxiety		4. Timidity		5. Fragile inner self		6. Total
		r or τ	p	r or τ	p	r or τ	p	r or τ	p	r or τ	p	r or τ	p
	Age (years)	-0.241	0.00178112	-0.109085	0.161807	-0.193	0.0127467	-0.162	0.0376131	-0.242	0.00167775	-0.225	0.00349114
	Body mass index (kg/m2)	0.0165829	0.838255	0.0363271	0.654671	0.0317076	0.696261	0.0358691	0.65875	-0.0380686	0.639255	0.0197393	0.808016
	Education (years)	0.0300913	0.700344	0.0725141	0.353179	0.00198862	0.979714	0.0221167	0.777303	0.0173675	0.824243	0.03406	0.663096
	Pittsburgh Sleep Quality Index	0.374	1.51558e-06	0.147296	0.0665128	0.402	2.04481e-07	0.338	1.58353e-05	0.297	0.000168987	0.385	6.78618e-07
	sleep quality	0.286	5.28473e-06	0.0343947	0.58655	0.252	5.7668e-05	0.269	1.78095e-05	0.177	0.00535354	0.252	4.33718e-05
	sleep latency	0.164	0.00775686	0.0211594	0.73304	0.18	0.00352885	0.155	0.0120122	0.147	0.0185838	0.168	0.00549319
	sleep duration	0.060246	0.342131	0.071709	0.261983	0.108195	0.0880035	0.132	0.0374605	0.051952	0.418501	0.115146	0.0648912
	habitual sleep efficiency	0.0877654	0.176817	0.05243	0.423468	0.0871057	0.180095	0.0984268	0.130009	0.0215132	0.743701	0.0896375	0.160758
	sleep disturbance	0.138	0.0336196	0.0236521	0.717803	0.163	0.0119781	0.126867	0.0507905	0.0812284	0.216617	0.122205	0.0556513
	use of sleeping medicaiton	0.07228	0.261104	0.0991553	0.126175	0.11766	0.0673496	0.0456097	0.478428	0.0820356	0.207801	0.0993563	0.116273
	daytime dysfunction	0.316	4.20582e-07	0.0515087	0.413324	0.308	8.39059e-07	0.225	0.000322697	0.272	1.74348e-05	0.291	2.21182e-06
	Age of onset (years)	-0.221	0.00450219	-0.117421	0.134287	-0.208	0.00745223	-0.198	0.0112308	-0.119318	0.128066	-0.207	0.00780926
	Duration of illness (years)	-0.113798	0.148065	-0.031454	0.690198	-0.0560471	0.477324	-0.0257555	0.744161	-0.208	0.00761449	-0.102778	0.191706
	Chlorpromazine-equivalent dose total (mg/day)	-0.0374271	0.634216	0.0881209	0.261841	0.016261	0.836273	0.0542816	0.489983	0.0521395	0.507295	0.033275	0.672306
	Chlorpromazine-equivalent dose typical (mg/day)	-0.0947491	0.228947	0.0789782	0.316279	0.0243935	0.757257	-0.121379	0.122721	-0.0411616	0.601884	-0.0430717	0.585118
	Chlorpromazine-equivalent dose atypical (mg/day)	-0.0071885	0.927211	0.0642558	0.413685	0.0092565	0.906355	0.0948425	0.227043	0.0668711	0.394897	0.0482619	0.539424
	Imipramine-equivalent dose (mg/day)	0.0258007	0.743728	0.0171441	0.828043	0.077288	0.32678	0.083621	0.288579	0.0966451	0.219724	0.0719698	0.361263
	PANSS total	0.296	0.000149199	-0.0496102	0.534595	0.286	0.000256586	0.22	0.00532832	0.321	3.72803e-05	0.265	0.000737404
	PANSS positive	0.196	0.0131153	-0.0184527	0.817421	0.187	0.0180252	0.0989187	0.214783	0.21	0.00780379	0.165	0.0373542
	PANSS negative	0.153404	0.0535407	-0.110667	0.164919	0.127281	0.109865	0.128192	0.107324	0.221	0.00513866	0.12789	0.108162
	PANSS general psychopathology	0.366	2.09995e-06	-0.00882784	0.912062	0.369	1.64632e-06	0.288	0.000226822	0.358	3.48927e-06	0.34	1.17574e-05
	Abbreviation: PANSS, Positive and Negative Syndrome Scale
	r, Pearson's correlation coeffiecient; τ, Kendall's rank correlation coefficient
	Corrected significant p-values (p < 0.0083) are shown in bold exponets.

## Sheet: Table S2
	Table S2 The correlations of the interpersonal sensitivity measure scores with continuous and ordinal variables in patients with bipolar disorderⅠ
		1. Interpersonal awareness		2. Need for approval		3. Separation anxiety		4. Timidity		5. Fragile inner self		6. Total
		r or τ	p	r or τ	p	r or τ	p	r or τ	p	r or τ	p	r or τ	p
	Age (years)	-0.244286	0.0979609	-0.189772	0.201382	-0.145374	0.329567	-0.1343	0.368116	-0.235164	0.111566	-0.217734	0.141502
	Body mass index (kg/m2)	-0.0561459	0.71412	0.0872248	0.568851	0.106122	0.487794	0.103597	0.498268	-0.0189158	0.901845	0.0590837	0.699845
	Education (years)	0.23803	0.107144	-0.0390935	0.794174	0.206094	0.164579	0.0564363	0.70633	0.262401	0.0747718	0.172713	0.245671
	Pittsburgh Sleep Quality Index	0.343	0.0211858	-0.107119	0.483693	0.32	0.03239	0.302	0.0439135	0.267389	0.0757804	0.279669	0.0627999
	sleep quality	0.140909	0.236642	-0.157153	0.18975	0.147809	0.209763	0.0610031	0.607819	0.0722857	0.543707	0.097214	0.403926
	sleep latency	0.238	0.0432221	-0.0350758	0.766776	0.284	0.0144683	0.242	0.0391611	0.276	0.0189005	0.243	0.0343898
	sleep duration	0.124794	0.29215	-0.10855	0.362622	0.112393	0.33779	0.0354233	0.764547	0.0868197	0.463549	0.0584212	0.614179
	habitual sleep efficiency	0.0515386	0.674387	-0.0550187	0.655892	0.170694	0.159743	-0.00908032	0.940895	-0.0515107	0.674489	0.0590872	0.622406
	sleep disturbance	0.298	0.0158164	0.0677504	0.585473	0.345	0.00467861	0.225664	0.0670101	0.204538	0.0973785	0.256	0.0339513
	use of sleeping medicaiton	0.096215	0.431042	-0.00132884	0.991379	0.0273401	0.821146	0.15659	0.199262	0.0908938	0.456867	0.0783483	0.51213
	daytime dysfunction	0.27	0.02236	-0.0172456	0.884752	0.165339	0.157612	0.272	0.0211679	0.172179	0.145158	0.198834	0.0855321
	Age of onset (years)	-0.21127	0.158706	-0.255287	0.0868431	-0.198047	0.187046	-0.134252	0.373725	-0.357	0.0149256	-0.261724	0.078915
	Duration of illness (years)	0.017758	0.906753	0.125781	0.404885	0.130887	0.385926	0.0566497	0.708446	0.126025	0.403967	0.107454	0.477211
	Chlorpromazine-equivalent dose total (mg/day)	-0.0624875	0.679936	0.0914872	0.545385	-0.100466	0.50648	-0.108551	0.472698	-0.173141	0.249855	-0.0835951	0.580719
	Chlorpromazine-equivalent dose typical (mg/day)	-0.299	0.0410521	-0.168913	0.256373	-0.286339	0.0510271	-0.225147	0.128114	-0.253575	0.0854603	-0.295	0.0443975
	Chlorpromazine-equivalent dose atypical (mg/day)	-0.0465189	0.758851	0.0998926	0.508924	-0.0849717	0.574482	-0.0957352	0.526803	-0.159037	0.291109	-0.0676777	0.654952
	Imipramine-equivalent dose (mg/day)	0.116806	0.439485	0.0487233	0.747791	0.151977	0.313329	0.237157	0.112525	0.018417	0.903308	0.145356	0.335119
	Young Mania Rating Scale	-0.211702	0.167729	0.0540306	0.727588	-0.0907536	0.557961	-0.00902114	0.953655	-0.349	0.0203359	-0.132046	0.392869
	21-item Hamilton Depression Rating Scale	0.399	0.00659991	0.133203	0.383044	0.507	0.000379984	0.468	0.00117304	0.376	0.0108485	0.467	0.00122285
	core	0.318	0.0040004	0.157579	0.155373	0.366	0.000816151	0.308	0.00513798	0.264	0.0167315	0.329	0.00233607
	sleep	0.104398	0.371627	0.0170787	0.884237	0.127102	0.271798	0.10406	0.371695	0.115386	0.323531	0.121714	0.286543
	activity	0.219192	0.0599934	0.102311	0.381811	0.234	0.0422753	0.239	0.0398529	0.154596	0.18476	0.197047	0.0836394
	psychic anxiety	0.143031	0.227901	0.0378248	0.750748	0.255	0.0296729	0.172582	0.144445	0.168215	0.156263	0.205184	0.0767444
	somatic anxietty	0.219376	0.059359	0.09585	0.411826	0.266	0.0208263	0.252	0.0298452	0.143149	0.218674	0.234	0.039244
	delusion	0.388	0.000896895	0.217625	0.0637513	0.543	2.76795e-06	0.318	0.00631583	0.275	0.0188128	0.428	0.000183691
	r, Pearson's correlation coeffiecient; τ, Kendall's rank correlation coefficient
	Corrected significant p-values (p < 0.0083) are shown in bold exponets.

## Sheet: Table S3
	Table S3 The correlations of the interpersonal sensitivity measure scores with continuous and ordinal variables in patients with bipolar disorderⅡ
		1. Interpersonal awareness		2. Need for approval		3. Separation anxiety		4. Timidity		5. Fragile inner self		6. Total
		r or τ	p	r or τ	p	r or τ	p	r or τ	p	r or τ	p	r or τ	p
	Age (years)	-0.2	0.0365543	-0.0877189	0.362162	-0.139067	0.147356	-0.129156	0.1787	-0.21	0.0276542	-0.19	0.0464087
	Body mass index (kg/m2)	0.0692686	0.480465	0.112102	0.25259	0.136612	0.162599	0.0158502	0.871886	0.025498	0.79529	0.0905729	0.355826
	Education (years)	0.0391713	0.684526	0.0185476	0.847489	0.0236623	0.806168	-0.000592957	0.995095	0.0038118	0.968474	0.0219754	0.819744
	Pittsburgh Sleep Quality Index	0.112157	0.261727	-0.0664452	0.506993	0.155496	0.118621	0.11913	0.233033	0.0376702	0.706995	0.105006	0.293558
	sleep quality	0.147313	0.0607848	-0.0242289	0.760109	0.134386	0.0861983	0.158	0.044171	0.0239766	0.762414	0.122759	0.111371
	sleep latency	-0.052018	0.497215	-0.0328434	0.67128	0.00665172	0.930609	-0.0195945	0.79841	0.0344667	0.655892	-0.0133018	0.859606
	sleep duration	0.102819	0.186545	-0.0266805	0.734342	0.0494401	0.524064	-0.0554497	0.476809	0.0303124	0.699685	0.0314583	0.680513
	habitual sleep efficiency	0.0791204	0.321614	0.00400352	0.960398	0.0332279	0.676286	0.032263	0.686466	0.0317356	0.693722	0.0467768	0.550465
	sleep disturbance	0.156865	0.053022	0.0591839	0.469857	0.153892	0.0569157	0.23	0.00460512	0.0493095	0.546881	0.165	0.0384762
	use of sleeping medicaiton	-0.0398289	0.62021	-0.016597	0.838001	0.0723771	0.366363	0.0409332	0.610994	-0.0297631	0.713751	0.0165742	0.833573
	daytime dysfunction	0.0055279	0.944558	-0.0610285	0.447175	0.0663551	0.402401	0.142689	0.0730034	0.00457618	0.954524	0.0465171	0.550999
	Age of onset (years)	-0.253	0.00788542	-0.204	0.0332308	-0.251	0.00842787	-0.16446	0.0874751	-0.253	0.00783803	-0.278	0.00342682
	Duration of illness (years)	-0.0232158	0.809756	0.168904	0.0777417	0.0718126	0.455947	0.0117622	0.902932	-0.0127188	0.895081	0.0470876	0.625204
	Chlorpromazine-equivalent dose total (mg/day)	-0.040039	0.680764	-0.109194	0.260613	0.0290525	0.765343	0.0389604	0.688914	0.0989562	0.308241	0.00812736	0.933469
	Chlorpromazine-equivalent dose typical (mg/day)	0.173808	0.0733862	0.135323	0.164604	0.202	0.0367896	0.127054	0.192194	0.0689936	0.480104	0.182084	0.0605059
	Chlorpromazine-equivalent dose atypical (mg/day)	-0.0545574	0.574935	-0.120728	0.213277	0.0122083	0.900206	0.0283682	0.770715	0.0933314	0.336682	-0.00707521	0.942066
	Imipramine-equivalent dose (mg/day)	0.0439956	0.651186	-0.18353	0.0572646	-0.0654343	0.501061	-0.0372588	0.701844	-0.0356937	0.713813	-0.0591991	0.542796
	Young Mania Rating Scale	-0.0311175	0.764671	0.142989	0.166865	0.0762693	0.462576	-0.116775	0.259754	0.0634807	0.541094	0.0234334	0.821662
	21-item Hamilton Depression Rating Scale	0.405	1.49074e-05	0.0359943	0.712818	0.393	2.84986e-05	0.2	0.0386231	0.331	0.000489062	0.36	0.000140932
	core	0.242	0.000476548	0.0180662	0.796493	0.238	0.000573765	0.179	0.0100516	0.216	0.0020228	0.223	0.00103283
	sleep	0.236	0.0012554	0.048346	0.51423	0.223	0.00228985	0.133828	0.0683891	0.128606	0.0824239	0.193	0.00720901
	activity	0.148	0.0425743	-0.0550088	0.455271	0.172	0.017959	0.177	0.0153696	0.143307	0.0515267	0.156	0.0293839
	psychic anxiety	0.249	0.000904418	0.0630663	0.406453	0.2	0.00760972	0.0953727	0.205097	0.235	0.00192665	0.2	0.00666425
	somatic anxietty	0.166	0.0227925	0.129791	0.0787341	0.157	0.0309866	0.165	0.02443	0.0793621	0.281906	0.182	0.0112449
	delusion	0.371	4.68707e-07	0.101889	0.171648	0.315	1.86893e-05	0.212	0.00415901	0.348	2.97195e-06	0.34	2.59874e-06
	r, Pearson's correlation coeffiecient; τ, Kendall's rank correlation coefficient
	Corrected significant p-values (p < 0.0083) are shown in bold exponets.

## Sheet: Table S4
	Table S4 The correlations of the interpersonal sensitivity measure scores with continuous and ordinal variables in patients with major depressive disorder
		1. Interpersonal awareness		2. Need for approval		3. Separation anxiety		4. Timidity		5. Fragile inner self		6. Total
		r or τ	p	r or τ	p	r or τ	p	r or τ	p	r or τ	p	r or τ	p
	Age (years)	-0.316069	2.91297e-10	-0.154214	0.00257539	-0.297151	3.475e-09	-0.178717	0.000464228	-0.302365	1.78614e-09	-0.324508	9.09848e-11
	Body mass index (kg/m2)	0.0344012	0.508885	-0.000520626	0.992026	0.0331229	0.524768	-0.00678208	0.896414	0.0702916	0.176691	0.0337499	0.516946
	Education (years)	0.0312283	0.544455	0.120784	0.0186591	0.00680772	0.894908	0.0183291	0.722079	-0.0149063	0.772389	0.0374361	0.46744
	Pittsburgh Sleep Quality Index	0.167591	0.00148328	0.0641107	0.22692	0.251383	1.50517e-06	0.147757	0.00515203	0.169195	0.00133291	0.209215	6.79623e-05
	sleep quality	0.174561	3.17379e-05	0.0230891	0.585242	0.160199	0.000131128	0.131664	0.00175199	0.141426	0.000841878	0.144194	0.000458396
	sleep latency	0.106971	0.00852194	0.0239049	0.559905	0.110616	0.00643868	0.0670256	0.100246	0.0878395	0.0323933	0.090032	0.0239892
	sleep duration	-0.049682	0.226591	0.000792456	0.98474	-0.00124182	0.975851	0.0206623	0.616038	-0.0558834	0.177941	-0.0196951	0.625047
	habitual sleep efficiency	0.0307846	0.475029	0.0191182	0.659995	0.0236683	0.582279	0.023495	0.586691	0.038118	0.381017	0.0246796	0.55932
	sleep disturbance	0.122849	0.00418053	0.0421816	0.329427	0.129671	0.00246154	0.0836759	0.0517278	0.100549	0.02024	0.114145	0.00666203
	use of sleeping medicaiton	0.107295	0.0122411	0.0345525	0.423702	0.10637	0.0128669	0.0763683	0.0754004	0.0545208	0.207389	0.0873571	0.0375744
	daytime dysfunction	0.148596	0.000347091	0.0681479	0.103745	0.217756	1.51627e-07	0.126174	0.00245358	0.180554	1.6686e-05	0.184723	5.78974e-06
	Age of onset (years)	-0.278159	3.98122e-08	-0.171269	0.000840512	-0.274525	6.05935e-08	-0.137548	0.00748267	-0.270844	9.21633e-08	-0.294443	5.61755e-09
	Duration of illness (years)	0.0886128	0.0861764	0.0868487	0.0926406	0.163523	0.00146407	0.0379054	0.463662	0.0938235	0.0691776	0.121664	0.0182715
	Chlorpromazine-equivalent dose total (mg/day)	0.0602261	0.252399	-0.016231	0.757934	0.0799536	0.128385	-0.0140829	0.789159	0.0657862	0.211143	0.0487104	0.354754
	Chlorpromazine-equivalent dose typical (mg/day)	0.11249	0.0321421	0.0788611	0.133702	0.123471	0.0186056	0.0539744	0.305103	0.0974872	0.0635397	0.118975	0.023389
	Chlorpromazine-equivalent dose atypical (mg/day)	-0.000620841	0.990595	-0.0701343	0.182443	0.0158314	0.763714	-0.0515478	0.327391	0.0156698	0.766055	-0.018528	0.724974
	Imipramine-equivalent dose (mg/day)	0.0536117	0.325758	-0.0324728	0.551876	0.043394	0.426492	0.0886942	0.103569	0.0394265	0.470022	0.0543998	0.318686
	21-item Hamilton Depression Rating Scale	0.331872	8.30767e-11	0.0303254	0.564132	0.371561	2.32645e-13	0.241832	3.04951e-06	0.393887	5.8623e-15	0.362234	9.97726e-13
	core	0.24671	3.47665e-11	0.0349038	0.352826	0.276254	1.07829e-13	0.197099	1.30391e-07	0.290902	9.97461e-15	0.265833	3.3822e-13
	sleep	0.117263	0.003091	0.00712889	0.858489	0.129587	0.00105623	0.0726603	0.0675125	0.16048	6.03108e-05	0.120605	0.00191847
	activity	0.162183	3.41967e-05	0.00770934	0.845196	0.178688	4.80558e-06	0.13305	0.000698863	0.186565	2.32884e-06	0.173014	6.57564e-06
	psychic anxiety	0.23088	8.48947e-09	0.00439643	0.913441	0.225522	1.75542e-08	0.147925	0.000233755	0.248144	8.67805e-10	0.2171	3.36996e-08
	somatic anxietty	0.171981	1.07955e-05	0.0552248	0.161275	0.169865	1.33711e-05	0.132506	0.000721356	0.178559	5.98811e-06	0.178056	3.39355e-06
	delusion	0.245933	7.21587e-10	0.0657759	0.102356	0.286264	6.76775e-13	0.213627	9.42809e-08	0.304097	4.41198e-14	0.279695	9.02355e-13
	r, Pearson's correlation coeffiecient; τ, Kendall's rank correlation coefficient
	Corrected significant p-values (p < 0.0083) are shown in bold exponets.

## Sheet: Table S5
	Table S5 The correlations of the interpersonal sensitivity measure scores with continuous and ordinal variables in healthy individuals
		1. Interpersonal awareness		2. Need for approval		3. Separation anxiety		4. Timidity		5. Fragile inner self		6. Total
		r or τ	p	r or τ	p	r or τ	p	r or τ	p	r or τ	p	r or τ	p
	Age (years)	-0.36	6.83116e-19	-0.265	1.94584e-10	-0.339	1.74873e-16	-0.192	4.76859e-06	-0.365	4.77362e-19	-0.37	1.36069e-19
	Body mass index (kg/m2)	-0.051911	0.226314	-0.129	0.00258504	-0.000517807	0.990377	-0.032413	0.450159	-0.0226177	0.598283	-0.0565649	0.187321
	Education (years)	0.089	0.0348281	0.088	0.0381829	0.0492421	0.245947	0.0334445	0.430834	0.0392831	0.354764	0.0742975	0.0797795
	Pittsburgh Sleep Quality Index	0.312	7.95488e-14	0.168	8.23438e-05	0.308	2.01632e-13	0.25	3.28303e-09	0.266	2.81139e-10	0.32	1.8311e-14
	sleep quality	0.139	5.83341e-05	0.0639746	0.0648738	0.175	3.8487e-07	0.103	0.0030975	0.149	2.87234e-05	0.138	4.16109e-05
	sleep latency	0.207	1.42157e-09	0.089	0.00922282	0.201	3.41295e-09	0.144	2.76427e-05	0.162	3.87356e-06	0.188	1.65266e-08
	sleep duration	0.0547573	0.103653	0.067	0.0476312	0.076	0.0238911	0.095	0.00490073	0.07	0.0438449	0.091	0.00533916
	habitual sleep efficiency	0.094	0.00824274	0.037782	0.289721	0.084	0.0176008	0.088	0.0135653	0.072	0.0489972	0.094	0.00695189
	sleep disturbance	0.117	0.00101782	0.0284191	0.42547	0.117	0.000958554	0.084	0.0193901	0.102	0.00540077	0.109	0.00169396
	use of sleeping medicaiton	0.0204937	0.569117	-0.000755051	0.983275	0.00725841	0.839858	0.00222615	0.950878	0.0279487	0.451268	0.0102327	0.770418
	daytime dysfunction	0.277	1.60618e-15	0.183	1.38945e-07	0.265	2.2386e-14	0.206	3.73767e-09	0.25	3.3743e-12	0.283	7.43481e-17
	r, Pearson's correlation coeffiecient; τ, Kendall's rank correlation coefficient
	Corrected significant p-values (p < 0.0083) are shown in bold exponets.

## Sheet: Table S6
	Table S6 Comparisons of the interpersonal sensitivity measure scores divided by dichotomous variables
		Men			Women				psychotropic meication use			drug-free
		Mean ± Standard deviation			Mean ± Standard deviation			Statistical comparision	Mean ± Standard deviation			Mean ± Standard deviation			Statistical comparision
	<Schizophrenia>	n = 84			n = 82				n = 139			n = 27
	1. Interpersonal awareness	18.3095	±	5.54712	18.6098	±	5.38804	Student's t (164) = -0.35, p = 0.72, r = 0.028	18.3453	±	5.26089	19.037	±	6.44194	Student's t (164) = 0.60, p = 0.55, r = 0.047
	2. Need for approval	20.3214	±	4.09572	21.7683	±	4.13148	Student's t (164) = -2.27, p = 0.025, r = 0.175	21.0935	±	4.15094	20.7407	±	4.30199	Student's t (164) = -0.40, p = 0.69, r = 0.032
	3. Separation anxiety	19.2143	±	5.88867	19.4634	±	6.11857	Student's t (164)= -0.27, p = 0.79, r = 0.022	19.4029	±	5.71512	19	±	7.34323	Welch's t (32.4) = -0.27, p = 0.79, r = 0.048
	4. Timidity	19.5833	±	5.35534	19.8415	±	5.49404	Student's t (164)= -0.31, p = 0.76, r = 0.025	19.6906	±	5.14126	19.8148	±	6.73702	Welch's t (32.1) = 0.09, p = 0.93, r = 0.016
	5. Fragile inner self	11	±	3.6139	10.8415	±	3.97979	Student's t (164)= -0.27, p = 0.79, r = 0.022	10.8561	±	3.63868	11.2593	±	4.54543	Student's t (164) = 0.51, p = 0.61, r = 0.040
	6. Total	88.4286	±	21.1172	90.7073	±	20.3285	Student's t (164)= -0.71, p = 0.48, r = 0.056	89.3885	±	19.9454	90.4074	±	24.6347	Welch's t (32.9) = 0.20, p = 0.84, r = 0.035
	<Bipolar disorderⅠ>	n = 23			n = 24				n = 23			n = 24
	1. Interpersonal awareness	17.4783	±	4.06615	18.6667	±	4.94902	Student's t (45) = -0.90, p = 0.37, r = 0.133	18.1739	±	5.20185	18	±	3.88979	Student's t (45) = -0.13, p = 0.90, r = 0.020
	2. Need for approval	21.6522	±	4.1408	23.5417	±	3.85587	Student's t (45) = -1.62, p = 0.11, r = 0.235	23.7391	±	3.51901	21.5417	±	4.33368	Student's t (45) = -1.90, p = 0.06, r = 0.273
	3. Separation anxiety	18.7391	±	4.99288	20.5417	±	6.61342	Student's t (45) = -1.05, p = 0.30, r = 0.155	19.7826	±	7.05148	19.5417	±	4.65299	Welch's t (37.9) = -0.14, p = 0.89, r = 0.023
	4. Timidity	18.4348	±	4.14319	19.125	±	5.05029	Student's t (45) = -0.51, p = 0.61, r = 0.076	19.4783	±	5.50924	18.125	±	3.49301	Welch's t (37.0) = -1.00, p = 0.32, r = 0.162
	5. Fragile inner self	10.8261	±	3.45953	11.2917	±	3.62934	Student's t (45) = -0.45, p = 0.66, r = 0.067	11.3043	±	4.05008	10.8333	±	2.9879	Student's t (45) = -0.46, p = 0.65, r = 0.069
	6. Total	87.1304	±	17.0222	93.1667	±	20.9858	Student's t (45) = -1.08, p = 0.29, r = 0.159	92.4783	±	22.187	88.0417	±	15.9768	Welch's t (39.9) = -0.78, p = 0.44, r = 0.123
	<Bipolar disorderⅡ>	n = 53			n = 57				n = 67			n = 43
	1. Interpersonal awareness	18.0755	±	4.94138	20.6667	±	4.99047	Student's t (108) = -2.73, p = 0.007, r = 0.255	19.6567	±	4.86033	19.0465	±	5.52032	Student's t (108) = -0.61, p = 0.54, r = 0.059
	2. Need for approval	22.2642	±	3.64877	22.807	±	3.25378	Student's t (108) = -0.83, p = 0.41, r = 0.080	22.3433	±	3.57835	22.8605	±	3.24097	Student's t (108) = 0.77, p = 0.45, r = 0.074
	3. Separation anxiety	19.0566	±	5.37235	21.4737	±	5.8098	Student's t (108) = -2.26, p = 0.025, r = 0.213	20.2836	±	5.13398	20.3488	±	6.5679	Welch's t (74.1) = 0.06, p = 0.96, r = 0.006
	4. Timidity	19.0943	±	4.98561	21.1053	±	4.59302	Student's t (108) = -2.20, p = 0.030, r = 0.208	20.5224	±	5.08521	19.5349	±	4.50581	Student's t (108) = -1.04, p = 0.30, r = 0.100
	5. Fragile inner self	11.3585	±	4.09077	12.3333	±	3.65148	Student's t (108) = -1.32, p = 0.19, r = 0.127	12	±	3.83761	11.6512	±	3.98738	Student's t (108) = -0.46, p = 0.65, r = 0.045
	6. Total	89.8491	±	18.6087	98.386	±	17.9988	Student's t (108) = -2.45, p = 0.016, r = 0.230	94.806	±	18.3181	93.4419	±	19.4903	Student's t (108) = -0.37, p = 0.71, r = 0.036
	<Major deperssive disorder>	n = 180			n = 200				n = 192			n = 188
	1. Interpersonal awareness	18.3889	±	6.23953	18.525	±	4.88145	Student's t (378) = -0.24, p = 0.81, r = 0.013	18.7656	±	4.84009	18.1489	±	6.20584	Student's t (378) = -1.08, p = 0.28, r = 0.056
	2. Need for approval	20.15	±	3.97123	21.225	±	3.56058	Student's t (378) = -2.78, p = 0.006, r = 0.142	20.5312	±	3.8081	20.9043	±	3.78024	Student's t (378) = 0.96, p = 0.34, r = 0.05
	3. Separation anxiety	17.8667	±	5.26016	19.145	±	5.42968	Student's t (378) = -2.33, p = 0.021, r = 0.119	18.8021	±	5.33117	18.2713	±	5.4327	Student's t (378) = -0.96, p = 0.34, r = 0.05
	4. Timidity	19.4833	±	5.21223	19.27	±	4.38214	Student's t (378) = 0.43, p = 0.67, r = 0.023	19.6875	±	5.15886	19.0479	±	4.36721	Student's t (378) = -1.30, p = 0.19, r = 0.067
	5. Fragile inner self	10.4333	±	3.77303	10.43	±	3.81285	Student's t (378) = 0.01, p = 0.99, r = 0.001	10.6146	±	3.86248	10.2447	±	3.7135	Student's t (378) = -0.95, p = 0.34, r = 0.049
	6. Total	86.2611	±	19.6211	88.505	±	17.936	Student's t (378) = -1.17, p = 0.25, r = 0.061	88.401	±	18.4669	86.4628	±	19.0573	Student's t (378) = -1.00, p = 0.32, r = 0.052
	<Healthy individual>	n = 217			n = 341
	1. Interpersonal awareness	13.8664	±	4.23124	13.868	±	4.32199	Student's t (556) = -0.01, p = 1.00, r = 0.001
	2. Need for approval	19.4055	±	3.80321	20.2141	±	3.56262	Student's t (556) = -2.55, p = 0.11, r = 0.108
	3. Separation anxiety	14.6037	±	4.40113	13.8915	±	4.36193	Student's t (556) = 1.87, p = 0.06, r = 0.080
	4. Timidity	16.2074	±	3.79551	16.5689	±	3.62898	Student's t (556) = -1.13, p = 0.26, r = 0.048
	5. Fragile inner self	7.99539	±	3.02382	7.50147	±	2.72853	Student's t (556) = 2.00, p = 0.046, r = 0.085
	6. Total	72.0783	±	16.1706	72.044	±	15.2246	Student's t (556) = 0.03, p = 0.98, r = 0.002
	Note: Drug-free was counted if psychotropic medication was not used.
	Corrected significant p-values (p < 0.0083) are shown in bold cases.

## Sheet: Table S7
	Table S7 Comparisons of the interpersonal sensitivity measure scores between lifetime suicide attempters and non-attempters according to the number of attempts
		Non-attempter			One or more attempter				Two or more attempter				Three or more attempter				Four or more attempter
		Mean ± Standard deviation			Mean ± Standard deviation			Statisitical comparison	Mean ± Standard deviation			Statisitical comparison	Mean ± Standard deviation			Statisitical comparison	Mean ± Standard deviation			Statisitical comparison
	<Schizophrenia>	n = 124			n = 42				n = 25				n = 10				n = 4
	1. Interpersonal awareness	18.0806	±	5.70636	19.5714	±	4.51092	F (1, 161) = 2.37, p = 0.13, η2 = 0.014	20.92	±	4.35813	F (1, 144) = 4.73, p = 0.031, η2 = 0.030	21.5	±	4.35252	F (1, 129) = 2.90, p = 0.09, η2 = 0.021	21.5	±	3.10913	F (1, 123) = 0.87, p = 0.35, η2 = 0.007
	2. Need for approval	20.8226	±	4.34685	21.6667	±	3.54529	F (1, 161) = 0.65, p = 0.40, η2 = 0.004	22.6	±	3.04138	F (1, 144) = 2.48, p = 0.12, η2 = 0.017	22.2	±	2.74064	F (1, 129) = 0.52, p = 0.47, η2 = 0.004	22.75	±	2.21736	F (1, 123) = 0.72, p = 0.40, η2 = 0.006
	3. Separation anxiety	19.0081	±	6.30717	20.3095	±	4.85642	F (1, 161) = 1.43, p = 0.23, η2 = 0.009	21.08	±	4.95749	F (1, 144) = 2.14, p = 0.15, η2 = 0.015	20.9	±	5.98981	F (1, 129) = 0.67, p = 0.41, η2 = 0.005	20.75	±	5.31507	F (1, 123) = 0.06, p = 0.81, η2 = 0.001
	4. Timidity	19.4839	±	5.41375	20.381	±	5.40529	F (1, 161) = 0.80, p = 0.37, η2 = 0.005	22.12	±	5.36439	F (1, 144) = 4.31, p = 0.040, η2 = 0.028	22.7	±	4.66786	F (1, 129) = 2.65, p = 0.11, η2 = 0.020	22.75	±	1.89297	F (1, 123) = 0.99, p = 0.32, η2 = 0.008
	5. Fragile inner self	10.5968	±	3.81891	11.881	±	3.56953	F (1, 161) = 4.10, p = 0.044, η2 = 0.024	12.4	±	3.22749	F (1, 144) = 4.32, p = 0.039, η2 = 0.027	12.3	±	3.36815	F (1, 129) = 1.44, p = 0.23, η2 = 0.011	12.5	±	3.87298	F (1, 123) = 0.48, p = 0.49, η2 = 0.004
	6. Total	88.1129	±	21.5818	93.8095	±	17.3855	F (1, 161) = 2.20, p = 0.14, η2 = 0.013	99.12	±	16.5059	F (1, 144) = 4.80, p =0.030, η2 = 0.031	99.6	±	17.5322	F (1, 129) = 2.06, p = 0.15, η2 = 0.015	100.25	±	13.1498	F (1, 123) = 0.76, p = 0.38, η2 = 0.006
	<Bipolar disorderⅠ>	n = 40			n = 7				n = 1				n = 0
	1. Interpersonal awareness	18.3	±	4.59208	16.8571	±	4.25944	F (1, 42) = 2.00, p = 0.17, η2 = 0.043	14	±	N.A.	F (1, 36) = 1.46, p = 0.24, η2 = 0.036
	2. Need for approval	22.625	±	4.11182	22.5714	±	4.11733	F (1, 42) = 1.27, p = 0.27, η2 = 0.026	17	±	N.A.	F (1, 36) = 2.30, p = 0.14, η2 = 0.053
	3. Separation anxiety	20	±	5.86165	17.7143	±	6.07493	F (1, 42) = 2.29, p = 0.14, η2 = 0.050	12	±	N.A.	F (1, 36) = 2.58, p = 0.12, η2 = 0.063
	4. Timidity	19.1	±	4.68932	17	±	3.78594	F (1, 42) = 2.98, p = 0.09, η2 = 0.064	16	±	N.A.	F (1, 36) = 0.54, p = 0.47, η2 = 0.014
	5. Fragile inner self	11.375	±	3.54956	9.28571	±	2.9277	F (1, 42) = 4.55, p = 0.039, η2 = 0.093	8	±	N.A.	F (1, 36) = 1.30, p = 0.26, η2 = 0.031
	6. Total	91.4	±	19.3176	83.4286	±	18.2561	F (1, 42) = 3.47, p = 0.07, η2 = 0.072	67	±	N.A.	F (1, 36) = 2.27, p = 0.14, η2 = 0.053
	<Bipolar disorderⅡ>	n = 80			n = 30				n = 13				n = 9				n = 5
	1. Interpersonal awareness	18.9875	±	5.04535	20.5667	±	5.19737	F (1, 105) = 0.91, p = 0.34, η2 = 0.008	20.6923	±	5.79345	F (1, 88) = 0.10, p = 0.75, η2 = 0.002	22.4444	±	4.58561	F (1, 84) = 1.76, p = 0.19, η2 = 0.018	22.2	±	4.38178	F (1, 80) = 1.08, p = 0.30, η2 = 0.012
	2. Need for approval	22.45	±	3.28364	22.8	±	3.88986	F (1, 105) = 0.10, p = 0.75, η2 = 0.001	22.5385	±	4.11532	F (1, 88) = 0.00, p = 0.95, η2 = 0.001	22.6667	±	4.1833	F (1, 84) = 0.00, p = 0.99, η2 = 0.001	23.6	±	5.45894	F (1, 80) = 0.18, p = 0.68, η2 = 0.003
	3. Separation anxiety	20.0125	±	5.57684	21.1	±	6.07056	F (1, 105) = 0.30, p = 0.59, η2 = 0.003	21.4615	±	6.26652	F (1, 88) = 0.08, p = 0.78, η2 = 0.001	23	±	5.65685	F (1, 84) = 1.11, p = 0.29, η2 = 0.012	24.2	±	5.93296	F (1, 80) = 1,68, p = 0.20, η2 = 0.019
	4. Timidity	19.725	±	4.51993	21.2333	±	5.6366	F (1, 105) = 1.17, p = 0.28, η2 = 0.011	22.0769	±	5.05736	F (1, 88) = 1.12, p = 0.29, η2 = 0.012	22.3333	±	4.89898	F (1, 84) = 1.20, p = 0.28, η2 = 0.013	22.4	±	5.27257	F (1, 80) = 0.90, p = 0.34, η2 = 0.011
	5. Fragile inner self	11.5	±	3.62481	12.8333	±	4.41848	F (1, 105) = 1.32, p = 0.25, η2 = 0.012	12.1538	±	4.50641	F (1, 88) = 0.00, p = 0.95, η2 = 0.001	13.4444	±	4.00347	F (1, 84) = 0.85, p = 0.36, η2 = 0.009	13	±	5.14782	F (1, 80) = 0.22, p = 0.64, η2 = 0.003
	6. Total	92.675	±	17.4688	98.5333	±	21.4102	F (1, 105) = 1.03, p = 0.31, η2 = 0.009	98.9231	±	21.527	F (1, 88) = 0.19, p = 0.67, η2 = 0.002	103.889	±	19.6751	F (1, 84) = 1.45, p = 0.23, η2 = 0.015	105.4	±	21.8701	F (1, 80) = 1.33, p = 0.25, η2 = 0.015
	<Major depressive disorder>	n = 328			n = 52				n = 23				n = 14				n = 11
	1. Interpersonal awareness	18.3201	±	5.65128	19.3462	±	4.89451	F (1, 375) = 0.56, p = 0.46, η2 = 0.002	21.087	±	4.51173	F (1, 346) = 3.50, p = 0.062, η2 = 0.009	21.7143	±	4.02738	F (1, 337) = 4.88, p = 0.028, η2 = 0.013	21.9091	±	4.27679	F (1, 334) = 4.42, p = 0.036, η2 = 0.012
	2. Need for approval	20.6921	±	3.77903	20.8654	±	3.92093	F (1, 375) = 0.08, p = 0.77, η2 = 0.001	22.2609	±	3.50606	F (1, 346) = 1.69, p = 0.20, η2 = 0.005	21.9286	±	2.97332	F (1, 337) = 0.56, p = 0.45, η2 = 0.002	22.0909	±	3.08073	F (1, 334) = 0.76, p = 0.38, η2 = 0.003
	3. Separation anxiety	18.1768	±	5.18754	20.8269	±	6.03818	F (1, 375) = 7.27, p = 0.007, η2 = 0.017	22.4783	±	5.3161	F (1, 346) = 10.61, p = 0.001, η2 = 0.027	22.4286	±	4.25557	F (1, 337) = 7.87, p = 0.005, η2 = 0.021	22.9091	±	4.41485	F (1, 334) = 8.13, p = 0.005, η2 = 0.022
	4. Timidity	19.2713	±	4.78046	20	±	4.83452	F (1, 375) = 0.63, p = 0.43, η2 = 0.002	19.8696	±	5.15491	F (1, 346) = 0.15, p = 0.70, η2 = 0.001	20.2143	±	4.13575	F (1, 337) = 0.64, p = 0.43, η2 = 0.002	20.4545	±	3.8305	F (1, 334) = 0.76, p = 0.38, η2 = 0.003
	5. Fragile inner self	10.2927	±	3.69887	11.3077	±	4.24974	F (1, 375) = 1.96, p = 0.16, η2 = 0.005	12.5652	±	4.29403	F (1, 346) = 6.23, p = 0.013, η2 = 0.017	12	±	3.23443	F (1, 337) = 2.85, p = 0.09, η2 = 0.008	11.8182	±	3.48764	F (1, 334) = 1.84, p = 0.18, η2 = 0.006
	6. Total	86.6982	±	18.4664	92.1346	±	20.0842	F (1, 375) = 1.84, p = 0.18, η2 = 0.005	98.2609	±	18.2712	F (1, 346) = 5.71, p = 0.017, η2 = 0.015	98.2857	±	14.4937	F (1, 337) = 4.86, p = 0.028, η2 = 0.013	99.1818	±	15.2566	F (1, 344) = 4.67, p = 0.031, η2 = 0.013
	Abbreviation: N.A., not applicable
	Corrected significant p-values (p < 0.0083) are shown in bold cases.
